# Supplementary material for: Developing and Validating a Nomogram Model for Predicting Ischemic Stroke Risk
Source: J Pers Med. 2024 Jul 22;14(7):777. doi: 10.3390/jpm14070777 (PMC11277803; doi:10.3390/jpm14070777)
Supplement: Supplementary file 1 [file jpm-14-00777-s001.zip]

Archive with 1 entries (1 files):
- jpm-3079739-supplementary.pdf
